# Supplementary material for: Analysis of Conformational Variation in Macromolecular Structural Models
Source: PLoS One. 2012 Jul 9;7(7):e39993. doi: 10.1371/journal.pone.0039993 (PMC3392262; doi:10.1371/journal.pone.0039993)
Supplement: Table S2 — Comparison of root mean square deviations (r.m.s.d.) between the NMR ensemble and crystal structures. (XLS) [file pone.0039993.s003.xls]

## Sheet: Sheet1
	S. No.	NMR PDB	Mean RMSD		Variant region with X-ray structure		Mean RMSD of the variant region
	1	1A03	3.44±0.6		28_30		0.37±0.18
					67_69		0.33±0.14
					42_51		2.23±0.50
	2	1PC2	7.22±1.88		5_30		1.51±0.55
	3	1NHA	1.29±0.32		477_484		1.12±0.38
	4	1INZ	10.02±3.46		1_15		3.86±0.90
	5	1B4M	1.33±0.18		27_34		1.36±0.41
	6	1BLR	1.03±0.25		27_40		1.91±0.61
					60_66		0.34±0.19
	7	1RK7	3.10±0.60		40_50		3.83±0.61
					85_90		4.48±0.19
					115_120		4.63±0.17
					143_151		3.53±0.12
	8	1CLH	1.66±0.27		120_130		0.68±0.17
	9	1KD6	2.20±0.34		130_138		1.61±0.77
	10	1BMW	1.36±0.16		5_9		0.30±0.12
					42_47		0.35±0.16
					63_70		0.38±0.11
					74_78		0.40±0.12
	11	1SSN	1.66±0.21		43_48		3.63±0.20
	12	1HPW	3.34±1.07		28_52		1.48±0.40
					78_87		0.42±0.13
	13	1QND	2.20±0.42		89_113		2.02±0.33
	14	1IKM	2.94±1.09		66_71		1.61±0.43
	15	1RJH	1.89±0.41		45_65		0.11±0.06
	16	1EZO	5.68±1.36		224_239		2.94±0.51
	17	1PCP	2.36±0.60		11_16		0.68±0.32
					55_59		0.63±0.18
					61_65		0.42±0.18
					83_87		0.21±0.13
					94_98		0.21±0.08
	18	1W6B	1.98±0.58		30_35		1.00±0.60
					60_65		0.14±0.05
	19	1E8J	0.99±0.22		29_32		0.11±0.06
	Protein complexes
	S. No.	PDB of the unstructured region containing protein		Variant region with its structured counterpart		Mean RMSD with structured counterpart
	1	3HRY		50_73		0.3692
	2	3FII		28_59		7.2019
	3	1N7S		167_204		11.5695
	4	3C98		189_248		6.5055
	5	2GRX		164_182		5.8436
				221_236		2.5699
	6	2JKR		316_325		0.2425
				419_433		0.4713
	7	1CDJ		58_65		0.2718
				12_18		0.3589
	8	3B2V		19_32		-
				92_97		-
				121_125		-
	9	1BGW		634_681		-
	10	1K4S		632_710		-
	11	1SER		36_86		-
	12	1R05		12_27		4.3642
	13	1B70		1_85		-
	14	1JYE		5_12		-
				16_25		-
				32_46		-
	15	1D1U		67_84		0.7039
				99_114		1.5592
				238_264		0.3289
	16	1VS5		19_30		0.5781
				34_46		0.2765
				57_67		0.5162
