# Supplementary material for: Analysis of Conformational Variation in Macromolecular Structural Models
Source: PLoS One. 2012 Jul 9;7(7):e39993. doi: 10.1371/journal.pone.0039993 (PMC3392262; doi:10.1371/journal.pone.0039993)
Supplement: Table S3 — Analysis of experimental conditions for X-ray and NMR pairs. (XLS) [file pone.0039993.s004.xls]

## Sheet: Sheet1
Table S3: Analysis of experimental conditions in the dataset of crystal and solution structural pairs
	X-ray structure					NMR structure
	S. No.	PDB ID	Crystal condition	pH	Temp (oC)	PDB ID	NMR Condition	pH	Temp (oC)
	α Class
	1	1K96	Glycerol, PEG 5000 MME	7.8	20	1A03	H2O, D2O, CaCl2	7	27
	2	1GU2	(NH4)2 SO4, CdCl2, Glycerol	7		1E8E	H2O, 2H2O	5.6	25
	3	1NZN	CH3COONa, DTT, (NH4)2 SO4, Glycerol	4.5	25	1PC2	H2O, D2O, Tris Acetate	5.5	32
	4	1I27	ZnSO4, LiCl, PEG 2000 MME, PVP (15,000), C6H13NO5.HCl	6.4	9	1NHA	Na3PO4, EDTA, D2O	6.5	27
	5	1OMR	CaCl2, MgCl2, (NH4)2 SO4	8	17	1JSA	KCl, CaCl2, DTT	-	-
	6	1HH5	PEG 1000	7.6	-	1F22	H2O, D2O	6.5	9
	7	1H0A	Dioxane, Ins(1,4,5)P3	7.4	-	1INZ	NaCl, DTT, NaN3, H2O, D2O	6.5	30
	β class
	1	1OPA	CH3COONa, PEG	4.5	17.5	1B4M	KCl, NaN3, β-Me in 2H2O or H2O/2H2O	7.4	25
	2	1XCA	CH3COONa, PEG 8000	8	-	1BLR	Na3PO4, NaCl in D2O	7.3	25
	3	2GIM	C6H5Na3O7, Na2B4O7. 10H2O	8.5	25	1FA4	NaCl, H2O, D2O	6.9	25
	4	1SPD	-	-	-	1RK7	D2O	5	25
	5	1J2A	(NH4)2 SO4, NaN3,	8	20	1CLH	-	-	-
	6	1IAZ	(CH3)2CHOH, (NH4)2 SO4, CH3COONa	4.6	20	1KD6	H2O, 2H2O	3.9	30
	7	1WHO	PEG 4000	4.6	-	1BMW	H2O	7	27
	α + β Class
	1	2SAK	MgCl2 , PEG 4000	8.5	-	1SSN	H2O	6.7	27
	2	1QVE	PEG 4000, KH2PO4, (CH3)2AsNaO2 . 3H2O	6	22	1HPW	H2O/ D2O, NaN3, DSS	5.1	30
	3	1CC4	-	7	-	1QND	H2O solution of SCP2, KH2PO4 , DTT	6	28
	4	3IL8	(NH4)2 SO4	8.5	-	1IKM	-	-	-
	5	1TN3	CaCl2, NaCl, (NH4)2 SO4, C2H5OH	8	-	1RJH	H2O, D2O, NaN3, EDTA	6.7	25
	α/β Class
	1	1RRF	-	-	-	1U81	KPO4, NaCl, MgCl2, NaN3, H2O, D2O	7	32
	2	1EZ9	PEG 3350, MES, NaN3, maltotetraitol	6.6	25	1EZO	Na3PO4, NaN3, EDTA, H2O, D2O	7.2	37
	Small Proteins
	1	1PSP	-	-	-	1PCP	100% 2H2O or 90% H2O/10% 2H2O	6.2	40
	2	1NTN	(CH3)2CHOH, MPD, CH3COOH	4.7	-	1W6B	D2O/H2O	3.2	-
	3	9PTI	-	-	-	1OA5	CH3COONa	4.6	36
