# Supplementary material for: Analysis of Conformational Variation in Macromolecular Structural Models
Source: PLoS One. 2012 Jul 9;7(7):e39993. doi: 10.1371/journal.pone.0039993 (PMC3392262; doi:10.1371/journal.pone.0039993)
Supplement: Table S4 — Analysis of experimental conditions in multi-protein complexes. (XLS) [file pone.0039993.s005.xls]

## Sheet: Sheet1
Table S4: Analysis of experimental conditions in multi-protein complexes
	Unstructured component						Structured component
	S.No.	PDB ID	Crystal/NMR condition	pH	Temp(oC)	Construct length	PDB ID	Crystal/NMR Condition	pH	Temp(oC)	Consruct length
	Protein-protein complexes
	1	3HRY	PEG 8000, Ethylene glycol	7.5	25	1_73	3K33	CH3COONa, CaCl2, MPD	7.4	25	1_73
	2	3FII	PEG 3350	5.5	25	27_58	1SFC	MPD, PEG 350 (MME), SrCl2, Urea, Sarkosyl	7	29	1_96
	3	1XTG	PEG 8000, (CH3COO)2Mg . 4H2O, (CH3)2AsNaO2 . 3H2O	6.5	4	141_204	1N7S	NaCl, DTT in MPD, CaCl2	5.5	4	120_206
	4	3C98	PEG 400, CH3 COONH4, b-Me, CH3COONa, EDTA	5.3	21	1_267	3HD7	PEG 400, LiSO4, NaCl	7.3	20	183_288
	5	2GRX	PEG 4000, NaCl, Glycerol, C8E4	6	18	33_239	1IHR	PEG 3350, CaCl2	7.5	22	155_239
	6	2JKR	(NH4)2 SO4, DTT, NaH2C6H5O7	6.5	-	1_435	2BP5	NaCl, Na/K Phosphate, DTT, Glycerol	7.1	16	160_435
	7	1G9M	NaH2C6H5O7, (CH3)2CHOH, PEG 5000 (MME), NaCl	6.4	20	1_185	1CDJ	PEG3350	8.5	-	1_178
	8	3B2V	PEG 3350, NaCl	6.5	25	1_618	1IVO	PEG 4000 & 6000, CH3COONa, NaCl	8.4	20	1_622
	Protein-Nucleic acid complexes
	1	1BGW	(CH3)2AsNaO2 . 3H2O, PEG3350, MgCl2, NaCl	6.4	4	410_1202	2RGR	KCl , MgCl2 in PEG 1000, MgCl2 , (CH3)2AsNaO2	7	4	419_1177
	2	1K4S	PEG 8000, Na/K Phosphate, KCl, DTT	8	16	175_765	1A36	PEG 400, MgCl2, DTT, EDTA	7.7	22	175_765
	3	1SER	-	-	-	1_421	1SRY	-	-	-	1_421
	4	1R05	KCl , H2O, D2O	6.8	35	22_103	1HLO	-	-	-	3_12 & 22_92
	5	1B70	(NH4)2 SO4, MgCl2	7	40	1_350	1EIY	(NH4)2 SO4, MgSO4	7.2	20	1_350
	6	1JYE	CH3COONa, NaH2C6H5O7	5.6	23	1_349	1EFA	(NH4)2 SO4, PEG 400, Glycerol	7.5	25	1_333
	7	1D1U	PEG 4000, NaCl, ADA	6.5	20	24_278	1D0E	PEG 4000, NH4Cl	7.5	20	24_278
	8	1VS5	MPD, PEG 8000, MgCl2, NH4Cl, EDTA	7.5	4	1_83	2QOU	MPD, PEG 8000, MgCl2, NH4Cl, EDTA	7.5	4	1_83
