# Supplementary material for: Analysis of Conformational Variation in Macromolecular Structural Models
Source: PLoS One. 2012 Jul 9;7(7):e39993. doi: 10.1371/journal.pone.0039993 (PMC3392262; doi:10.1371/journal.pone.0039993)
Supplement: Table S5 — Packing analysis of X-ray and NMR ensembles. (XLS) [file pone.0039993.s006.xls]

## Sheet: Sheet1
Table S5: Packing density in crystal and NMR structures (data compiled using Voronoia- please refer to methods for details)
	S. No.	X-ray / NMR	Packing Density		Packing Cavity
	α class
	1	1K96/1A03	0.753	0.834	2	3
	2	1GU2/1E8E	0.725	0.784	8	10
	3	2YCC/1YFC	0.732	0.813	5	5
	4	1NZN/1PC2	0.752	0.827	3	2
	5	1I27/1NHA	0.742	0.807	1	2
	6	1OMR/1JSA	0.729	0.782	9	28
	7	1HH5/1F22	0.747	0.817	3	1
	8	5P2P/1SFV	0.722	0.733	2	4
	9	1H0A/1INZ	0.732	0.829	9	13
	β class
	1	1OPA/1B4M	0.714	0.8	4	9
	2	1XCA/1BLR	0.719	0.836	7	5
	3	2GIM/1FA4	0.721	0.787	2	8
	4	1SPD/1RK7	0.722	0.81	2	17
	5	1J2A/1CLH	0.719	0.801	7	19
	6	1IAZ/1KD6	0.711	0.776	7	28
	7	1WHO/1BMW	0.714	0.8	4	3
	α+β class
	1	2SAK/1SSN	0.715	0.789	7	17
	2	1QVE/1HPW	0.722	0.814	3	10
	3	1C44/1QND	0.734	0.796	5	13
	4	3IL8/1IKM	0.741	0.829	1	6
	5	1TN3/1RJH	0.736	0.796	2	7
	α/β class
	1	1RRF/1U81	0.687	0.713	18	31
	2	1EZ9/1EZ0	0.712	0.793	29	52
	3	5P21/1CRP	0.71	0.792	15	24
	Small Proteins
	1	1PSP/1PCP	0.743	0.798	1	3
	2	1NTN/1W6B	0.74	0.827	0	3
	3	1BRF/1RWD	0.746	0.75	0	2
	4	9PTI/1OA5	0.738	0.75	2	2
	5	1RDG/1E8J	0.736	0.775	0	1
